# Supplementary material for: A generative model for scientific concept hierarchies
Source: PLoS One. 2018 Feb 23;13(2):e0193331. doi: 10.1371/journal.pone.0193331 (PMC5825074; doi:10.1371/journal.pone.0193331)
Supplement: S1 File — There is one file for every “tree” (note that some nodes will repeat between files). In each file there is 1 line per “edge.” The format is: child_concept, parent_concept, child_first_year, parent_first_year. The values are tab-separated. Spaces within concept names are replaced with an underscore. The first year corresponds to first year the concept was detected in the ACMDL corpus (note that this is generally correct, but can be off by a year or two). (ZIP) [file pone.0193331.s001.zip]

Archive with 2 entries (2 files):
- README.txt
- schbase-v1.tar
